# Supplementary material for: A Novel Boron Dipyrromethene-Erlotinib Conjugate for Precise Photodynamic Therapy against Liver Cancer
Source: Int J Mol Sci. 2024 Jun 11;25(12):6421. doi: 10.3390/ijms25126421 (PMC11203698; doi:10.3390/ijms25126421)
Supplement: Supplementary file 1 [file ijms-25-06421-s001.zip]

Archive with 1 entries (1 files):
- ijms-3023432-supplementary.pdf
